# Supplementary material for: An Adapted GeneSwitch Toolkit for Comparable Cellular and Animal Models: A Proof of Concept in Modeling Charcot-Marie-Tooth Neuropathy
Source: Int J Mol Sci. 2023 Nov 9;24(22):16138. doi: 10.3390/ijms242216138 (PMC10670994; doi:10.3390/ijms242216138)
Supplement: Supplementary file 1 [file ijms-24-16138-s001.zip]

Archive with 1 entries (1 files):
- ijms-2665991-supplementary.pdf
